# Supplementary material for: Sorghum Dw2 Encodes a Protein Kinase Regulator of Stem Internode Length
Source: Sci Rep. 2017 Jul 4;7:4616. doi: 10.1038/s41598-017-04609-5 (PMC5496852; doi:10.1038/s41598-017-04609-5)
Supplement: Supplementary file 2 — Supplementary Table S4 [file 41598_2017_4609_MOESM2_ESM.xls]

## Sheet: Sheet1
Supplementary Table S4. Polymorphisms between the Parental Genotypes in the Exons of the Genes in the Dw2 Region.
Parental genotypes are based on whole genome sequencing while the yellow milo genotypes are based on Sanger sequencing. The only polymorphism between DYM and DDYM is bolded.
Gene	#	Type	Polymorphism (bp; aa)	Location in Gene (bp)	Genotypes Same as Reference	Genotypes that Differ from Reference
Sobic.006G067000	none
Sobic.006G067050	1	INDEL	- > TACCGA; T > IPT	273	Tx7000, BTx623	DYM, DDYM, BTx642, IS3620c
	2	SNP	C > A; F > L	308	Tx7000, BTx623	DYM, DDYM, BTx642, IS3620c
	3	SNP	C > T; T > I	1020	Tx7000, BTx623	DYM, DDYM, BTx642, IS3620c
	4	SNP	C > T; Q > stop	1043	Tx7000, BTx623	DYM, DDYM, BTx642, IS3620c
	5	SNP	G > C; S > T	1110	Tx7000, BTx623	DYM, DDYM, BTx642, IS3620c
	6	SNP	T > C; F > F	1138	Tx7000, BTx623	DYM, DDYM, BTx642, IS3620c
	7	SNP	A > G; K > E	1154	Tx7000, BTx623	DYM, DDYM, BTx642, IS3620c
	8	SNP	A > G; S > S	1174	Tx7000, BTx623	DYM, DDYM, BTx642, IS3620c
Sobic.006G067100	1	First exon is missing or poorly aligned reads			Tx7000, BTx623	DYM, DDYM, BTx642, IS3620c
	2	SNP	T > G; D > E	2656	Tx7000, BTx623	DYM, DDYM, BTx642, IS3620c
	3	INDEL	- > GATCTA; C > WIY	2787	Tx7000, BTx623	DYM, DDYM, BTx642, IS3620c
	4	SNP	A > C; V > V	3094	Tx7000, BTx623	DYM, DDYM, BTx642, IS3620c
	5	SNP	T > C; V > A	3105	Tx7000, BTx623	DYM, DDYM, BTx642, IS3620c
Sobic.006G067150	1	SNP	G > T; E > stop	28	Tx7000, BTx623	DYM, DDYM, BTx642, IS3620c
	2	INDEL	- > 31bp sequence; premature stop (139aa > 82aa)	430	Tx7000, BTx623	DYM, DDYM, BTx642, IS3620c
	3	SNP	A > G; Y > C	582	Tx7000, BTx623	DYM, DDYM, BTx642, IS3620c
Sobic.006G067200	none
Sobic.006G067300	1	SNP	G > A; L > L	39	Tx7000, BTx623	DYM, DDYM, BTx642, IS3620c
	2	SNP	T > C; C > R	82	Tx7000, BTx623	DYM, DDYM, BTx642, IS3620c
	3	INDEL	- > T; premature stop (480aa > 234aa)	617	Tx7000, BTx623	DYM, DDYM, BTx642, IS3620c
	4	SNP	A > G; E > E	657	Tx7000, BTx623	DYM, DDYM, BTx642, IS3620c
	5	SNP	G > T; G > C	1553	Tx7000, BTx623	DYM, DDYM, BTx642, IS3620c
Sobic.006G067400	1	INDEL	- > CTTCGCT; premature stop (527aa > 82aa)	12	Tx7000, BTx623	DYM, DDYM, BTx642, IS3620c
	2	SNP	G > C; G > R	73	Tx7000, BTx623	DYM, DDYM, BTx642, IS3620c
	3	SNP	C > A; R > R	82	Tx7000, BTx623	DYM, DDYM, BTx642, IS3620c
	4	SNP	C > G; L > V	106	Tx7000, BTx623	DYM, DDYM, BTx642, IS3620c
	5	SNP	T > C; F > F	111	Tx7000, BTx623	DYM, DDYM, BTx642, IS3620c
	6	SNP	C > G; Q > E	476	Tx7000, BTx623	DYM, DDYM, BTx642, IS3620c
	7	SNP	G > C; E > Q	497	Tx7000, BTx623	DYM, DDYM, BTx642, IS3620c
	8	SNP	C > T; C > C	559	Tx7000, BTx623	DYM, DDYM, BTx642, IS3620c
	9	INDEL	GTCCGA > -; VR > -	773	Tx7000, BTx623	DYM, DDYM, BTx642, IS3620c
	10	SNP	C > T; P > P	1162	Tx7000, BTx623	DYM, DDYM, BTx642, IS3620c
Sobic.006G067500	1	SNP	T > C; F > S	17	Tx7000, BTx623	DYM, DDYM, BTx642, IS3620c
	2	SNP	C > A; L > I	184	Tx7000, BTx623	DYM, DDYM, BTx642, IS3620c
	3	SNP	C > G; R > R	405	Tx7000, BTx623	DYM, DDYM, BTx642, IS3620c
	4	SNP	A > G; K > K	444	Tx7000, BTx623	DYM, DDYM, BTx642, IS3620c
	5	SNP	G > C; L > L	450	Tx7000, BTx623	DYM, DDYM, BTx642, IS3620c
	6	SNP	A > C; S > S	516	Tx7000, BTx623	DYM, DDYM, BTx642, IS3620c
	7	SNP	C > A; R > R	2117	Tx7000, BTx623	DYM, DDYM, BTx642, IS3620c
	8	SNP	A > G; Q > Q	3511	Tx7000, BTx623	DYM, DDYM, BTx642, IS3620c
	9	SNP	T > C; I > I	3613	Tx7000, BTx623	DYM, DDYM, BTx642, IS3620c
Sobic.006G067600	none
Sobic.006G067700	1	INDEL	GA > -; aa sequence differs after 183, truncated polypeptide of 190 aa	549	DYM, Tx7000, BTx623	DDYM, BTx642, IS3620c
	2	SNP	G > A; G > D	650	Tx7000, BTx623	DYM, DDYM, BTx642, IS3620c
	3	SNP	A > C; I > L	1279	Tx7000, BTx623	DYM, DDYM, BTx642, IS3620c
	4	SNP	G > A; C > Y	2561	Tx7000, BTx623	DYM, DDYM, BTx642, IS3620c
