# Supplementary material for: Sorghum Dw2 Encodes a Protein Kinase Regulator of Stem Internode Length
Source: Sci Rep. 2017 Jul 4;7:4616. doi: 10.1038/s41598-017-04609-5 (PMC5496852; doi:10.1038/s41598-017-04609-5)
Supplement: Supplementary file 3 — Supplementary Table S5 [file 41598_2017_4609_MOESM3_ESM.xls]

## Sheet: Sheet1
Supplementary Table S5. Best BLAST Hits in Sorghum for Each of the Arabidopsis AGCVIII Subfamily Members.
BLAST search was performed using Phytozome v.11 from October 2016. For each gene, matches that had a score close to the best match are listed, as are all matches with an E-value of 0.0.
Dw2 is bolded. Score is the Dual Affine Smith-Waterman alignment score.
Subfamily	Gene	Name	Sorghum Best BLAST Hit	E	Score	Sorghum Next Best BLAST Hit	E	Score	Sorghum 3rd Best BLAST Hit	E	Score	Sorghum 4th Best BLAST Hit	E	Score	Sorghum 5th Best BLAST Hit	E	Score	Sorghum 6th Best BLAST Hit	E	Score	Sorghum 7th Best BLAST Hit	E	Score	Sorghum 8th Best BLAST Hit	E	Score	Sorghum 9th Best BLAST Hit	E	Score
1	At3g44610	AGC1-12	Sobic.005G036500	1.5e-156	458.4
1	At4g26610	AGC1-2/D6PKL1	Sobic.007G221600	0	675.6	Sobic.002G238500	0	661	Sobic.004G255800	0	659.4	Sobic.010G122100	0	640.2	Sobic.006G167300	0	624	Sobic.001G295900	0	548.5	Sobic.006G067700	0	533.5
1	At5g55910	AGC1-1/D6PK	Sobic.007G221600	0	677.2	Sobic.002G238500	0	673.7	Sobic.004G255800	0	661.4	Sobic.010G122100	0	640.6	Sobic.006G167300	0	609.4	Sobic.001G295900	0	538.1	Sobic.006G067700	0	532.7
1	At5g47750	PK5/D6PKL2	Sobic.007G221600	0	753.4	Sobic.002G238500	0	750.4	Sobic.004G255800	0	727.2	Sobic.010G122100	0	689.5	Sobic.006G167300	0	671.4	Sobic.001G295900	0	571.2	Sobic.006G067700	0	557.4	Sobic.003G005700	0	536.6	Sobic.008G096200	0	541.2
1	At3g27580	PK7/D6PKL3	Sobic.004G255800	0	554.3	Sobic.002G238500	0	552	Sobic.007G221600	0	550.8	Sobic.006G167300	0	553.5	Sobic.010G122100	0	548.1
1	At2g44830	AGC1-3	Sobic.006G167300	0	805.4	Sobic.007G221600	0	577.4	Sobic.004G255800	0	573.2	Sobic.010G122100	0	566.6	Sobic.001G295900	0	566.2	Sobic.002G238500	0	559.7
1	At5g40030	AGC1-4	Sobic.006G167300	0	587.8	Sobic.007G221600	0	558.5	Sobic.002G238500	0	557.4	Sobic.004G255800	0	540.8	Sobic.010G122100	0	526.6
1	At1g16440	AGC1-6/RSH3	Sobic.003G005700	0	578.2	Sobic.009G087200	0	547.7	Sobic.004G255800	0	536.2	Sobic.006G167300	0	539.3	Sobic.002G238500	0	535	Sobic.007G221600	0	533.9
1	At1g79250	AGC1-7	Sobic.003G005700	0	585.1	Sobic.009G087200	0	552.7	Sobic.006G167300	0	548.5	Sobic.004G255800	0	543.5	Sobic.002G238500	0	529.6	Sobic.007G221600	0	528.1
1	At3g12690	AGC1-5	Sobic.003G005700	0	588.6	Sobic.009G087200	0	572.8	Sobic.006G167300	0	549.3	Sobic.007G221600	0	530.8	Sobic.004G255800	0	528.9	Sobic.002G238500	0	527.7
1	At5g03640	AGC1-8	Sobic.006G067700	0	576.6	Sobic.008G096200	0	570.5
1	At2g36350	AGC1-9/KIPK2	Sobic.006G067700	0	622.9	Sobic.008G096200	0	585.1
1	At3g52890	KIPK	Sobic.006G067700	0	613.2	Sobic.008G096200	0	602.8	Sobic.004G255800	0	542.7
3	At2g34650	PID	Sobic.001G156500	2.6e-133	397.1	Sobic.008G170500	6.9e-133	396.7
3	At2g26700	AGC3-4	Sobic.003G048700	1.8e-162	475.7
3	At1g53700	WAG1	Sobic.001G434600	6.5e-119	363.2
3	At3g14370	WAG2	Sobic.001G434600	4.9e-116	355.9
4	At3g45780	PHOT1	Sobic.008G001000	0	1191.8	Sobic.007G105500	0	768.5
4	At5g58140	PHOT2	Sobic.007G105500	0	1148.3	Sobic.008G001000	0	1037.3
2	At4g13000	AGC2-2	Sobic.008G001000	1.4e-60	211.5	Sobic.003G005700	3.1e-60	206.5	Sobic.007G105500	9.2e-60	209.1
2	At3g25250	AGC2-1/OXI1	Sobic.006G128200	1e-123	371.3	Sobic.004G206900	5.2e-107	329.3
2	At1g51170	AGC2-3/UCN	Sobic.002G245900	1.1e-105	323.6	Sobic.007G212100	9.5e-102	313.5
2	At3g20830	AGC2-4/UCNL	Sobic.002G245900	4.8e-112	340.1	Sobic.007G212100	1.8e-109	333.6
