# Supplementary material for: Sorghum Dw2 Encodes a Protein Kinase Regulator of Stem Internode Length
Source: Sci Rep. 2017 Jul 4;7:4616. doi: 10.1038/s41598-017-04609-5 (PMC5496852; doi:10.1038/s41598-017-04609-5)
Supplement: Supplementary file 4 — Supplementary Table S7 [file 41598_2017_4609_MOESM4_ESM.xls]

## Sheet: Sheet1
Supplementary Table S7. Primers for Sanger Sequencing of Genes in the Delimited Dw2 Region.
Bolded primers were used to amplify the genes.
Gene	Name	Sequence
Sobic.006G067000	7000_ForAmp2	TTCAAGCGCCACAATACAAATC
	7000_RevAmp5	CGGTTGCCCATGCCTATAA
	7000_ForSeq1	GTCTGATCCTCCTTGAGCTATTC
	7000_ForSeq2	CCCACAAGGCCACAACTATT
	7000_ForSeq3	CGCCGAATGCTGTTACCTATAA
	7000_RevSeq2	GCCATAGCTTAGTTCCTCCTAAC
	7000_RevSeq3	GAATCACGGCACAAGCAATC
	7000_RevSeq4	GAATCGCAGAGCATCCAAATG
	7000_RevAmp4	GGAGCAGGGTCAGTACATATTTC
	7000_ForSeq4	CACTCTTCACCACGCTTATCT
	7000_ForSeq5	CTGAAGCTGTTGGTTGATCTTG
Sobic.006G067050	SNP_7100B For	GCAGTGGTCTTACCCATTCA
	7050_RevSeq7	AATCTATTTAGTAAGAGGCACCTG
	7050_ForSeq6	GAAGCAAGTTCCGTGAGTTTC
	7050_RevAmp2	GGCCAGGCTTCTAAATAGTAGAG
	SNP_7100A Rev	CGCACCAGTGACCTTACTATTT
	7050_ForAmp2	CATTCGCCTGCCCATCTATTA
	7050_RevSeq3	GGTGACCCTTCTATCCATTTGT
	7050_RevSeq4	CACATGAGGATGAGACCAATGA
	7050_ForSeq4	CAACACTAAACACCAGCACAAC
	7050_ForSeq5	AGGCATGGCAAGTAGTATCAAG
	7050_RevSeq6	ATCTGGCCAAGCAGGAAAC
	7050_ForSeq8	CGACGCCACATTTCACAAATAC
	7050_RevSeq8	GTGCTGGTGTTTAGTGTTGTG
Sobic.006G067100	7100_ForAmp4	CCACACAAGCATCGATCATTTAC
	SNP_7100B Rev	CTTCTTATGATGCGCTCCATTTAC
	7100_ForAmp7	AGCAGCCGTGCTTATTAGTC
	SNP_7100A For	CATTCTCAAGCACACTACCCTAC
	7100_RevSeq1	GGTTACCTTGTCTTCCTTCTCTT
	SNP_7100B For	GCAGTGGTCTTACCCATTCA
	7100_RevSeq2	CAGGGTCGTAGGTTGCTAATTC
	SNP_7100A Rev	CGCACCAGTGACCTTACTATTT
Sobic.006G067150	7150_ForAmp2	GACTCCACCATAATCCAGCTTAG
	7150_RevAmp1	GGAGTTTCTCGAGGTCGTTTAC
	7150_RevAmp3	CGTGCTAACGCTACGGATTTA
	7150_RevSeq1	AACCATCAGCCAGCAGAAA
	7150_ForSeq1	GGCAGCAACATCCACAATTC
	7150_ForSeq2	GTAACGGTTGTCTGGGACATTA
Sobic.006G067200	7200_ForAmp3	CCCTCTCTGAGAACACACATTC
	7200_RevAmp1	GCCAACCTATATCAGAGGCTAAA
	7200_ForAmp2	GCATCAAACTCTCTACCCTCTC
	7200_ForSeq1	GACTCTGTATCTCTGCCGTCTA
	7200_RevSeq1	GAACAGCTCTAGGGTTCCATAAT
	7200_RevSeq4	TGCTGCTACCAGAGATAATAACC
	7200_RevSeq3	GCAACAGACAGGGACTCAAA
	7200_ForSeq2	TGAGTCCCAATCTGACCTCTAA
Sobic.006G067300	390AmpFor3	CACCACCACCGTATAATCCATC
	390AmpRev2	AGTAATAAGCAAGTGCCGAGGGTC
	390AmpFor1	TCGACAGGCTGACGTATTTCTTCG
	390AmpFor2	GACAGGCTGACGTATTTCTTCGCA
	390AmpRev1	GTAATAAGCAAGTGCCGAGGGTCA
	390IntFor1	ATTATCACAGCGGCTTTGCTGC
	390IntFor2	CTCTAACCAGCTTCGTCGTTTC
	390IntRev1	CGATTGTCCAGCAGAACATGGA
	390IntRev2	CAGCATTGTCAAAGTCCCATTC
Sobic.006G067400	400AmpFor1	GTACACGTTGCTCCCACCATTATC
	400IntRev2	GAGCAACATCTCTTGCTTGAATAC
	400IntFor2	CCGCTATGTTACACGGATACTC
	400AmpRev2	CTCTCGTCCAAGTTGACAGTATC
	400AmpFor2	GTGATTGAAGGCACTGATGAAAC
	400IntFor1	TGCTCCAAAGGTATTCAGGTTATG
	400IntFor4	ATAATGGCTTCGCTCCTCTG
	400IntFor6	GACTCTTGATACCACCCACTC
	400IntFor7	AAACCTCCGCTTCTGTCATAG
	400IntFor8	TGGGACGAGTACATCCACTA
	400IntRev4	GTTCACCCAAGGGATGATGAG
	400IntRev5	ACGCGGATACACACTTTCTC
	400IntRev6	GTTCCACCTCTCCTTGATGAC
	400IntRev7	GCTCTGGCTGCCTTACATTA
	400IntRev8	ATGAGGTCACAGAATGCGATAA
Sobic.006G067500	410ForAmp4	CGAAGTCCGAAGTGGAGTAATAAG
	410AmpRev2	CCAAGTCGACAGAGATTCAAATAG
	410IntFor1	CAGAGGAGCACAAGAGGTTTC
	410RevAmp3	CCAAGATGGTCTCTTCCCTAAAT
	410ForAmp3	GGTGTGTATTGTCCCTCAGTAAT
	410AmpRev1	GGTCTGGTTCACCAACTTATTTC
	410IntFor2	ACGAGACTGCATGAACCATAAG
	410IntFor3	GACTCTTGATTCCACCCACTC
	410IntFor4	CAGGGAAGCATGAGTGCTATAC
	410IntFor5	GCAGCACACCAAAGGATAGA
	410IntRev1	CGCCCACTAAGCATTTGAAC
	410IntRev2	GGCCTGTCCTGCAGTTAATATG
	410IntRev3	AACCTTCCACCAGCAGATTC
	410IntRev4	GTTCCACCTCTCCTTGATGAC
	410IntRev5	GTTCCTTGCATGCTCGATTTC
Sobic.006G067600	420E1AmpFor2	CAATACACACCGTTGGATCTTATG
	420E1AmpRev2	CAGGAACTCCATCATCCTCTTAC
	420E1AmpRev1	AATCTAAGCCTGTTCGGCTATTC
	420E1IntFor1	GGACTTGCTCGGTTTGAATTG
	420E1IntFor2	AAGCCTCATCGTCTCTGTATG
	420E1IntRev1	CCAGGAGCTCTGGAACTATAC
	420E1IntRev2	GGTGAATGTACCGTCGTAGAAG
	420E2AmpFor1	CCATAATCTGCCTATCTGACACC
	420E2AmpRev1	GTAGCCCAAAGGGCCATAATAG
	420E2IntFor1	AGTGTCTTCAAGGTGCTTCAG
	420E2IntRev1	AGGCTTCTTCAACTCCATCTC
	420E3AmpFor1	CATCATATGACACTGCTCCTACAG
	420E3AmpRev1	CTACTGTCGACTGACAAACTACTC
	420E3IntFor1	ACATATCTGCCTGGTGCTATTG
	420E3IntFor2	TCCCAGTCACATCGAATCTTG
	420E3IntFor3	CCCTGTTGGCCTTTATTAACC
	420E3IntFor4	GTCTCTAGCAGCCATTCACATAG
	420E3IntFor5	GGCTATTCACCTAGCTTCCTTAG
	420E3IntRev2	TGTATGGACCGCAAACTCTC
	420E3IntRev3	CTAGGCTACTAGCTGCTTCAC
	420E3IntRev5	CATGAGTCTTGCCGATTCTCTC
	420E3IntRev6	GAACAATAGCACCAGGCAGATA
	420E3IntRev7	GCAACAAGACTGGAAAGCTAAT
Sobic.006G067700	430AmpFor2	ACGTTGGACACCAAGATCTACAGG
	430AmpRev1	TACCCAGGAATTTCCCAACCGT
	430AmpRev2	ATCCTTGGGACTACAGCAGTGA
	430IntFor1	TTCAGTGGGTAAGCCAAGTGGA
	430IntFor2	TGGCAGCTTCAGTGCTAATGGA
	430IntFor3	AGTGAGCCCAATGCTTGTGAGA
	430IntFor4	CACAAGCATTGTGAGACGAAAG
	430IntFor5	CCGCTATTGTAATCCTCCTGTG
	430IntFor6	TCGGTGGAGGATGATCTTGA
	430IntFor7	CTTCCACGCACGAGATCTTATC
	430IntRev1	TTCTCACAAGCATTGGGCTCAC
	430IntRev2	TTCCGAAACATTGGCCTCACCA
	430IntRev3	TCACAGACTCCACAATCTCCGA
	430IntRev4	CCAAGCTCCCTTGTTGGATAG
	430IntRev5	GGGATCAATGCAGCTTTGTG
	430IntRev6	CCAGGGCAGAACTCCATTAC
